# Supplementary material for: ncVarDB: a manually curated database for pathogenic non-coding variants and benign controls
Source: Database (Oxford). 2020 Dec 1;2020:baaa105. doi: 10.1093/database/baaa105 (PMC7706182; doi:10.1093/database/baaa105)
Supplement: baaa105_Supp [file baaa105_supp.zip]

Archive with 1 entries (1 files):
- Supplementary_Information.docx
